# Supplementary material for: Prediction of Myometrial Invasion in Stage I Endometrial Cancer by MRI: The Influence of Surgical Diagnostic Procedure
Source: Cancers (Basel). 2021 Jun 30;13(13):3275. doi: 10.3390/cancers13133275 (PMC8268377; doi:10.3390/cancers13133275)
Supplement: Supplementary file 1 [file cancers-13-03275-s001.zip]

Archive with 1 entries (1 files):
- cancers-1269217-supplementary.xlsx
