# Supplementary material for: Prediction of Myometrial Invasion in Stage I Endometrial Cancer by MRI: The Influence of Surgical Diagnostic Procedure
Source: Cancers (Basel). 2021 Jun 30;13(13):3275. doi: 10.3390/cancers13133275 (PMC8268377; doi:10.3390/cancers13133275)
Supplement: Supplementary file 1 [file cancers-13-03275-s001.zip › cancers-1269217-supplementary.xlsx]

## Sheet: total
Age	FxEMCANYG0G1	BH	BW	DMNYG0G1	AgeMenopause	RT history	BMI	BMI30G1含G2	55menopauseG0G1G2	MRI myometrium invasion degree	clinical stage	final phathology with myometrium invasion degree	tumor grading	phathological stage	tumor cell type	ER	PR	CA125	pre-debulking surgery	Remark		MRI myometrium invasion degree		final phathology with myometrium invasion degree		ER+	ER-	ER		PR+	PR-	PR	CA125	Con	Pre1	Pre2	Year
53	0	162.7	57	0	nil	0	21.5328	1	0	(-)	1A	(-)	grade 1	1A	endometrioid adenocarcinoma	X	X	17.3	5		-	0	-	0									17.3	0		5	2013
55	0	157	58	1	50	0	23.5304	1	1	(-)	1A	(+)20%	grade 2	1A	endometrioid adenocarcinoma	X	X	14.3	4		-	0	+	1									14.3	1		5	2013
49	0	156.1	78.5	0	48	0	32.2154	2	1	(+)<50%	1A	(+)11.8%	grade 1	1A	endometrioid adenocarcinoma	X	X	88.6	4		+	1	+	1									88.6	0		5	2013
59	0	159.6	57.7	0	57	0	22.6522	1	2	(-)	1A	(+)5%	grade 1	1A	endometrioid adenocarcinoma	X	X	14.3	2		-	0	+	1									14.3	1	2	1	2013
50	0	145.6	47	0	nil	0	22.1705	1	0	(-)	1A	(+)30%	grade 1	1A	endometrioid adenocarcinoma	X	X	81	2		-	0	+	1									81	1	2	1	2013
54	0	151	51	0	48	0	22.3674	1	1	(-)	1A	(+)25%	grade 3	1A	endometrioid adenocarcinoma	X	X	14.1	4		-	0	+	1									14.1	1		5	2013
60	0	148.5	54	0	54	0	24.4873	1	1	(-)	1A	(-)	grade 1	1A	endometrioid adenocarcinoma	X	X	13.1	3		-	0	-	0									13.1	0	3	3	2013
58	0	144.7	51.8	0	52	0	24.7396	1	1	(+)<5%	1A	(+)10%	grade 3	1A	endometrioid adenocarcinoma	(+)	(-)	21.8	1		+	1	+	1	+	1		1	-		0	0	21.8	0	1	1	2013
57	0	164.6	57.1	0	54	0	21.0754	1	1	(-)	1A	(+)30%	grade 2	1A	endometrioid adenocarcinoma	(-)	(-)	27	1		-	0	+	1	-		0	0	-		0	0	27	1	1	1	2013
59	0	157.1	61.8	0	56	0	25.0401	1	2	(-)	1A	(-)	grade 1	1A	endometrioid adenocarcinoma	X	X	6.8	1		-	0	-	0									6.8	0	1	1	2013
46	0	154	62.5	0	nil	0	26.3535	1	0	(-)	1A	(-)	grade 1	1A	endometrioid adenocarcinoma	X	X	11	4		-	0	-	0									11	0		5	2013
57	0	152.8	56.6	0	57	0	24.2421	1	2	(+)>50%	1A	(+)80%	grade 2	1A	endometrioid adenocarcinoma	(+)	(+)	49.5	3		+	1	+	1	+	1		1	+	1		1	49.5	0	3	3	2013
76	0	161	56	0	50	0	21.6041	1	1	(-)	1A	(+)25%	grade 2	1A	endometrioid adenocarcinoma	X	X	14.4	1		-	0	+	1									14.4	1	1	1	2013
78	0	148.2	46.6	0	50	1	21.2173	1	1	(+)<5%	1A	(+)15%	grade 2	1A	endometrioid adenocarcinoma	X	X	33.9	6		+	1	+	1									33.9	0			2013
64	0	160	62	0	54	0	24.2187	1	1	(+)35%	1A	(+)47%	grade 3	1A	endometrioid adenocarcinoma	X	X	19	3		+	1	+	1									19	0	3	3	2013
59	0	155.6	47.3	0	50	0	19.5363	1	1	(-)	1A	(+)20%	grade 3	1A	endometrioid adenocarcinoma	X	X	8	2		-	0	+	1									8	1	2	1	2013
40	0	165.1	131.5	1	nil	0	48.2427	2	0	(+)<5%	2A	(+)<5%	grade 1	1A	endometrioid adenocarcinoma	X	X	15.6	4		+	1	+	1									15.6	0		5	2013
27	0	162.7	94.2	0	nil	0	35.5857	2	0	(-)	1A	(+)<5%	grade 2	1A	endometrioid adenocarcinoma	X	X	16.1	2		-	0	+	1									16.1	1	2	1	2013
60	0	156	64	0	58	0	26.2985	1	2	(+)17%	1A	(+)17%	grade 2	1A	endometrioid adenocarcinoma	(-)	(-)	38.3	4		+	1	+	1	-		0	0	-		0	0	38.3	0		5	2013
53	0	146.5	46.6	0	50	0	21.7125	1	1	(+)<50%	1A	(+)48%	grade 3	1A	endometrioid adenocarcinoma	(+)35%	(+)15%	24.6	5		+	1	+	1	+	1		1	+	1		1	24.6	0		5	2013
36	0	160.9	87.7	0	nil	0	33.8756	2	0	(-)	1A	(-)	grade 1	1A	endometrioid adenocarcinoma	X	X	X	2		-	0	-	0										0	2	1	2013
60	0	146.1	51.4	1	54	0	24.0803	1	1	(-)	1A	(-)	grade 1	1A	endometrioid adenocarcinoma	(+)90%	(+)90%	X	5		-	0	-	0	+	1		1	+	1		1		0		5	2013
57	0	161.9	63.1	0	52	0	24.0733	1	1	(+)<5%	1A	(+)20%	grade 2	1A	endometrioid adenocarcinoma	(+)90%	(+)80%	11.9	5		+	1	+	1	+	1		1	+	1		1	11.9	0		5	2013
56	0	162.4	62.7	0	44	0	23.7736	1	1	(+)<5%	1A	(+)7%	grade 3	1A	clear cell+endometrioid adenocarcinoma	(+)	(-)	11.9	5		+	1	+	1	+	1		1	-		0	0	11.9	0		5	2013
50	0	151	58	0	nil	0	25.4375	1	0	(-)	1A	(-)	grade 1	1A	endometrioid adenocarcinoma	X	X	13.3	4		-	0	-	0									13.3	0		5	2013
56	0	159	73	1	47	0	28.8754	1	1	(+)<5%	1A	(+)<10%	grade 1	1A	endometrioid adenocarcinoma	X	X	31.3	3		+	1	+	1									31.3	0	3	3	2013
37	0	167.2	94.9	0	nil	0	33.9464	2	0	(-)	1A	(+)<5%	grade 1	1A	endometrioid adenocarcinoma	X	X	9.3	4		-	0	+	1									9.3	1		5	2013
55	1	155	51	0	50	0	21.2279	1	1	(+)27%	1A	(+)6%	grade 1	1A	endometrioid adenocarcinoma	X	X	12.3	5		+	1	+	1									12.3	0		5	2013
55	0	161.1	79.5	0	50	1	30.632	2	1	(-)	1A	(+)4%	grade 1	1A	endometrioid adenocarcinoma	X	X	14	2		-	0	+	1									14	1	2	1	2013
51	0	159	49.6	0	46	0	19.6195	1	1	(-)	1A	(-)	grade 2	1A	endometrioid adenocarcinoma	X	X	23.6	3		-	0	-	0									23.6	0	3	3	2013
55	0	152.8	75.7	0	56	0	32.4227	2	2	(-)	1A	(-)	grade 1	1A	endometrioid adenocarcinoma	X	X	37.5	5		-	0	-	0									37.5	0		5	2013
56	0	146	60	0	55	0	28.1479	1	2	(-)	1A	(+)20%	grade 2	1A	endometrioid adenocarcinoma	X	X	13.2	4		-	0	+	1									13.2	1		5	2013
51	0	163.3	83	1	49	0	31.1247	2	1	(+)<5%	1A	(+)10%	grade 1	1A	endometrioid adenocarcinoma	X	X	31.1	5		+	1	+	1									31.1	0		5	2013
55	0	160	65	0	53	0	25.3906	1	1	(+)44%	1A	(-)	grade 1	1A	endometrioid adenocarcinoma	X	X	9.8	3		+	1	-	0									9.8	1	3	3	2013
61	0	156	53	0	55	0	21.7784	1	2	(+)<5%	1A	(+)20%	grade 1	1A	endometrioid adenocarcinoma	X	X	26.1	4		+	1	+	1									26.1	0		5	2013
38	0	157.7	72.4	0	nil	0	29.1122	1	0	(+)<5%	1A	(+)5%	grade 1	1A	endometrioid adenocarcinoma	X	X	19.8	5		+	1	+	1									19.8	0		5	2013
54	0	156	54	0	nil	0	22.1893	1	0	(-)	1A	(-)	grade 1	1A	endometrioid adenocarcinoma	X	X	8.5	1		-	0	-	0									8.5	0	1	1	2013
51	0	146	51.5	0	50	0	24.1603	1	1	(-)	1A	(-)	grade 1	1A	endometrioid adenocarcinoma	X	X	7	4		-	0	-	0									7	0		5	2013
51	0	155	67	0	nil	0	27.8876	1	0	(+)<50%	1A	(-)	grade 3	1A	endometrioid adenocarcinoma	X	X	79.2	3		+	1	-	0									79.2	1	3	3	2013
41	0	153.7	64.2	0	nil	0	27.1761	1	0	(-)	1A	(-)	grade 1	1A	endometrioid adenocarcinoma	X	X	12.7	3		-	0	-	0									12.7	0	3	3	2013
36	0	166	69	0	nil	0	25.0399	1	0	(-)	1A	(+)5%	grade 1	1A	endometrioid adenocarcinoma with squamous defferentiation	X	X	67.1	4		-	0	+	1									67.1	1		5	2013
51	0	153.8	60	0	50	0	25.3652	1	1	(+)12%	1A	(+)30%	grade 1	1A	endometrioid adenocarcinoma	X	X	10.9	5		+	1	+	1									10.9	0		5	2013
55	0	152	58.5	0	53	0	25.3203	1	1	(-)	1A	(+)<10%	grade 1	1A	endometrioid adenocarcinoma with adenofibroma	X	X	92.9	4		-	0	+	1									92.9	1		5	2013
38	0	159.5	70.8	0	nil	0	27.8299	1	0	(-)	1A	(+)8%	grade 2	1A	endometrioid adenocarcinoma	(+)40%	(+)80%	16.9	5		-	0	+	1	+	1		1	+	1		1	16.9	1		5	2013
53	0	159	57	1	nil	0	22.5466	1	0	(-)	1A	(-)	grade 1	1A	endometrioid adenocarcinoma	X	X	44.5	3		-	0	-	0									44.5	0	3	3	2013
57	0	151.1	40.8	0	48	0	17.8703	1	1	(-)	1A	(+)15%	grade 1	1A	endometrioid adenocarcinoma	X	X	5.7	5		-	0	+	1									5.7	1		5	2013
37	0	161.5	49.8	0	nil	0	19.0934	1	0	(-)	1A	(-)	grade 1	1A	endometrioid adenocarcinoma	X	X	17.1	5		-	0	-	0									17.1	0		5	2013
48	0	153	56	0	nil	0	23.9224	1	0	(-)	1A	(-)	grade 1	1A	endometrioid adenocarcinoma	X	X	18.3	4		-	0	-	0									18.3	0		5	2013
51	0	168.3	99	1	nil	0	34.9516	2	0	(+)17%	1A	(-)	grade 2	1A	adenosquamous carcinoma	X	X	39.1	6		+	1	-	0									39.1	1			2013
57	0	165.1	52.3	0	50	0	19.187	1	1	(+)<5%	1A	(+)10%	grade 2	1A	endometrioid adenocarcinoma	X	X	53.9	3		+	1	+	1									53.9	0	3	3	2013
73	0	150	83	1	50	0	36.8889	2	1	(+)22%	1A	(+)30%	grade 1	1A	endometrioid adenocarcinoma	X	X	30.4	3		+	1	+	1									30.4	0	3	3	2013
47	0	167	82	1	nil	0	29.4023	1	0	(+)50%	1A	(+)52%	grade 1	1A	endometrioid adenocarcinoma	X	X	40.3	5		+	1	+	1									40.3	0		5	2013
60	0	152	52	0	52	0	22.5069	1	1	(-)	1A	(+)20%	grade 1	1A	endometrioid adenocarcinoma	X	X	12.1	3		-	0	+	1									12.1	1	3	3	2013
58	0	151.6	64.5	0	54	0	28.0648	1	1	(+)<5%	1A	(+)35%	grade 3	1A	clear cell carcinoma	X	X	X	5		+	1	+	1										0		5	2013
56	0	159.8	71.1	1	54	0	27.843	1	1	(+)10%	1A	(+)25%	grade 1	1A	endometrioid adenocarcinoma	X	X	11	4		+	1	+	1									11	0		5	2013
61	0	161.2	70	0	56	0	26.9382	1	2	(-)	1A	(+)<5%	grade 2	1A	endometrioid adenocarcinoma	X	X	12.2	3		-	0	+	1									12.2	1	3	3	2013
58	0	151.8	58.9	0	55	0	25.5606	1	2	(+)10%	1A	(+)55%	grade 2	1A	endometrioid adenocarcinoma	X	X	11.3	5		+	1	+	1									11.3	0		5	2013
50	0	156.1	66.7	0	nil	0	27.3729	1	0	(+)<50%	1A	(+)18%	grade 3	1A	de-differentiated endometrial carcinoma	(-)	(-)	30.8	5		+	1	+	1	-		0	0	-		0	0	30.8	0		5	2013
47	0	155.7	64.7	0	nil	0	26.6887	1	0	(-)	1A	(-)	grade 1	1A	endometrioid adenocarcinoma	X	X	16.5	2		-	0	-	0									16.5	0	2	1	2013
60	0	157	55	0	57	0	22.3133	1	2	(+)<5%	1A	(+)10%	grade 2	1A	endometrioid adenocarcinoma	X	X	12.9	3		+	1	+	1									12.9	0	3	3	2013
46	0	156.7	54	0	nil	0	21.9915	1	0	(-)	1A	(+)15%	grade 1	1A	endometrioid adenocarcinoma	X	X	20.6	5		-	0	+	1									20.6	1		5	2013
58	0	165.2	68.2	0	48	0	24.9899	1	1	(-)	1A	(+)15%	grade 3	1A	endometrioid adenocarcinoma	X	X	13.1	1		-	0	+	1									13.1	1	1	1	2013
54	0	159	64	0	52	0	25.3155	1	1	(-)	1A	(-)	grade 1	1A	endometrioid adenocarcinoma	X	X	18.8	3		-	0	-	0									18.8	0	3	3	2013
59	0	155.1	77.9	0	50	0	32.3828	2	1	(-)	1A	(-)	grade 1	1A	endometrioid adenocarcinoma	(+)90%	(+)90%	9.7	5		-	0	-	0	+	1		1	+	1		1	9.7	0		5	2013
63	0	152	49.7	0	55	0	21.5114	1	2	(+)<50%	1A	(-)	grade 3	1A	endometrioid adenocarcinoma	X	X	9.5	5		+	1	-	0									9.5	1		5	2013
57	0	151.3	48	0	52	0	20.9683	1	1	(+)<5%	1A	(-)	grade 1	1A	endometrioid adenocarcinoma	X	X	17.4	3		+	1	-	0									17.4	1	3	3	2013
73	0	159	71	0	50	0	28.0843	1	1	(+)29%	1A	(+)17%	grade2	1A	endometrioid adenocarcinoma	(+)60%	(+)80%	10.1	1		+	1	+	1	+	1		1	+	1		1	10.1	0	1	1	2014
35	0	165.8	97.3	0	nil	0	35.3952	2	0	(-)	1A	(+)3%	grade1	1A	endometrioid adenocarcinoma	X	X	20.7	3		-	0	+	1									20.7	1	3	3	2014
37	0	167.8	49.4	0	nil	0	17.5446	1	0	(+)<50%	1A	(-)	grade1	1A	endometrioid adenocarcinoma	X	X	X	2		+	1	-	0										1	2	1	2014
58	0	151.5	70	0	54	0	30.4981	2	1	(+)<50%	1A	(+)70%	grade1	1B	endometrioid adenocarcinoma	X	X	31.6	4		+	1	+	1									31.6	0		5	2014
53	0	152	56.2	1	nil	0	24.3248	1	0	(-)	1A	(-)	grade1	1A	well differentiated adenocarcinoma	X	X	41.9	3		-	0	-	0									41.9	0	3	3	2014
38	0	153.1	74.1	1	nil	0	31.6132	2	0	(-)	1A	(+)3%	grade1	1A	endometrioid adenocarcinoma	X	X	38.9	3		-	0	+	1									38.9	1	3	3	2014
65	0	149.9	73.4	0	45	0	32.6658	2	1	(+)<50%	1A	(+)40%	grade1	1A	endometrioid adenocarcinoma	(+)50%	(+)10%	21.9	3		+	1	+	1	+	1		1	+	1		1	21.9	0	3	3	2014
53	0	152.3	58.8	0	52	0	25.35	1	1	(+)<50%	1A	(-)	grade1	1A	endometrioid adenocarcinoma	(+)30%	(+)5%	60.2	2		+	1	-	0	+	1		1	+	1		1	60.2	1	2	1	2014
59	0	151.5	63	0	50	0	27.4483	1	1	(+)<50%	1A	(-)	grade1	1A	endometrioid adenocarcinoma	X	X	16.5	2		+	1	-	0									16.5	1	2	1	2014
58	0	153.2	51.3	0	51	0	21.8575	1	1	(+)<50%	1A	(+)28.5%	grade1	1A	endometrioid adenocarcinoma	(+)50%	(+)70%	17.9			+	1	+	1	+	1		1	+	1		1	17.9	0			2014
57	0	153	52	0	55	0	22.2137	1	2	(+)50%	1A	(-)	grade1	1A	endometrioid adenocarcinoma	X	X	10.3	4		+	1	-	0									10.3	1		5	2014
76	0	145.6	61	1	53	0	28.7745	1	1	(+)<50%	1A	(+)42%	grade2	1A	mixed endometrioid adenocarcinoma and undifferentiated carcinoma	(+)60%	(+)10%	20.8	4		+	1	+	1	+	1		1	+	1		1	20.8	0		5	2014
73	0	163	68	0	48	0	25.5937	1	1	(+)25-50%	1A	(+)43%	grade3	1A	endometrioid adenocarcinoma	(+)10%	(+)30%	25.5	4		+	1	+	1	+	1		1	+	1		1	25.5	0		5	2014
57	0	147.2	66.4	0	55	0	30.6445	2	2	(+)<50%	1A	(-)	grade1	1A	endometrioid adenocarcinoma	X	X	11.9	3		+	1	-	0									11.9	1	3	3	2014
47	0	153	81	0	nil	0	34.6021	2	0	(+)<10%	1A	(+)<5%	grade1	1A	endometrioid adenocarcinoma	X	X	37.4	4	MRI報告未打 invasion degree	+	1	+	1									37.4	0		5	2014
39	0	160.5	92.4	0	nil	0	35.8692	2	0	(-)	1A	(-)	grade1	1A	endometrioid adenocarcinoma	(+)50%	(+)80%	11.9	3		-	0	-	0	+	1		1	+	1		1	11.9	0	3	3	2014
41	0	161.4	87.6	0	nil	0	33.6277	2	0	(+)<50%	1A	(+)5.5%	grade1	1A	endometrioid adenocarcinoma	X	X	16.8	2		+	1	+	1									16.8	0	2	1	2014
62	0	146	61	0	55	0	28.617	1	2	(-)	1A	(+)16.7%	grade2	2	endometrioid adenocarcinoma	(+)5%	(+)10%	14.8	4	EM 小於 50% invasion	-	0	+	1	+	1		1	+	1		1	14.8	1		5	2014
53	0	146.6	42.6	0	52	0	19.8217	1	1	(+)<50%	1A	(+)100%	grade3	4B	endometrioid adenocarcinoma	X	X	8.2	2		+	1	+	1									8.2	0	2	1	2014
55	0	154.6	52.7	0	54	0	22.0491	1	1	(-)	1A	(-)	grade1	1A	endometrioid adenocarcinoma	(+)>95%	(+)>95%	62.6	5		-	0	-	0	+	1		1	+	1		1	62.6	0		5	2014
57	0	158.4	49.9	0	46	0	19.888	1	1	(+)<50%	1A	(-)	high grade	1A	high grade serous adenocarcinoma	(-)	(-)	4.3	2		+	1	-	0	-		0	0	-		0	0	4.3	1	2	1	2014
60	0	160.9	63.1	1	50	0	24.3735	1	1	(+)<50%	1A	(+)2%	grade1	1A	endometrioid adenocarcinoma	(+)90%	(+)80%	5	3		+	1	+	1	+	1		1	+	1		1	5	0	3	3	2014
57	0	154.3	85.8	0	55	0	36.0376	2	2	(+)<50%	1A	(+)30%	grade1	1A	endometrioid adenocarcinoma	(+)60%	(+)95%	39.3	6		+	1	+	1	+	1		1	+	1		1	39.3	0			2014
50	0	165.8	49.6	0	nil	0	18.0432	1	0	(+)<10%	1A	(+)11.5%	grade1	1A	endometrioid adenocarcinoma	X	X	15.9	2	MRI報告未打 invasion degree	+	1	+	1									15.9	0	2	1	2014
56	0	157.1	63.6	0	53	0	25.7694	1	1	(+)<50%	1A	(+)75%	grade2	2	endometrioid adenocarcinoma	X	X	8	3		+	1	+	1									8	0	3	3	2014
63	0	147.2	53.2	0	54	0	24.5525	1	1	(+)<50%	1A	(+)65%	grade2	1B	endometrioid adenocarcinoma	(+)	(+)	17.9	4		+	1	+	1	+	1		1	+	1		1	17.9	0		5	2014
51	0	157.2	61.9	0	nil	0	25.0487	1	0	(+)<50%	1A	(+)14.3%	grade1	1A	endometrioid adenocarcinoma	(+)5%	(+)10%	24	5		+	1	+	1	+	1		1	+	1		1	24	0		5	2014
62	0	158	53.8	0	52	0	21.551	1	1	(-)	1A	(+)55%	grade1	1A	endometrioid adenocarcinoma	(+)15-20%	(+)15%	18	6		-	0	+	1	+	1		1	+	1		1	18	1			2014
54	0	149.2	51.9	0	nil or 53	0	23.3147	1	1	(+)<50%	1A	(+)52%	grade2	1B	endometrioid adenocarcinoma	(+)30%	(+)5%	121.6	2		+	1	+	1	+	1		1	+	1		1	121.6	0	2	1	2014
51	0	171.3	99.8	0	nil	0	34.0107	2	0	(+)<50%	1A	(-)	grade1	1A	endometrioid adenocarcinoma	X	X	158.7	3		+	1	-	0									158.7	1	3	3	2014
51	0	157.6	48.1	0	nil	0	19.3657	1	0	(+)<50%	1A	(+)20%	grade1	1A	endometrioid adenocarcinoma	well-differentiated(+)30% / unidifferentiated(-)	well-differentiated(+)40% / unidifferentiated(-)	18.3	5		+	1	+	1	+	1		1	+	1		1	18.3	0		5	2014
54	0	158.5	51.5	0	50	0	20.4998	1	1	(-)	1A	(-)	grade1	1A	endometrioid adenocarcinoma	X	X	16.5	4		-	0	-	0									16.5	0		5	2014
50	0	154.4	52.2	0	48	0	21.8966	1	1	(+)<50%	1A	(+)20%	grade2	1A	endometrioid adenocarcinoma	(+)50%	(+)75%	293.6	1		+	1	+	1	+	1		1	+	1		1	293.6	0	1	1	2014
41	0	167.1	51.5	0	nil	0	18.444	1	0	(-)	1A	(-)	grade1	1A	endometrioid adenocarcinoma	(+)40%	(+)50%	25	3	MRI報告未打 invasion degree; ovary ca?	-	0	-	0	+	1		1	+	1		1	25	0	3	3	2014
72	0	153.7	55.4	0	53	0	23.451	1	1	(+)<50%	1A	(+)20%	grade3	1A	endometrioid adenocarcinoma	(-)	(-)	76	5		+	1	+	1	-		0	0	-		0	0	76	0		5	2014
46	0	155.7	77.1	0	nil	0	31.8037	2	0	(-)	1A	(-)	grade1	1A	endometrioid adenocarcinoma	X	X	7.6	3		-	0	-	0									7.6	0	3	3	2014
44	0	158.2	92.8	1	nil	0	37.0796	2	0	(+)<50%	1A	(+)10%	grade1	1A	endometrioid adenocarcinoma	X	X	20.1	3		+	1	+	1									20.1	0	3	3	2014
48	0	160	45	0	nil	0	17.5781	1	0	(-)	1A	(+)5%	grade1	1A	endometrioid adenocarcinoma	X	X	20	4	MRI 報告不明確	-	0	+	1									20	1		5	2014
61	0	151.3	53.2	0	51	0	23.2399	1	1	(+)<50%	1A	(+)33%	grade1	1A	endometrioid adenocarcinoma	X	X	47.1	3		+	1	+	1									47.1	0	3	3	2014
47	0	157	46	0	nil	0	18.662	1	0	(+)<10%	1A	(+)5%	grade2	1A	endometrioid adenocarcinoma	(+)25%	(+)90%	24.7	4	MRI報告未打 invasion degree	+	1	+	1	+	1		1	+	1		1	24.7	0		5	2014
67	0	148.5	47.9	1	60	0	21.7211	1	2	(+)<50%	1A	(+)45%	grade1	1A	endometrioid adenocarcinoma	(+)	(+)	15	6		+	1	+	1	+	1		1	+	1		1	15	0			2014
43	0	157.7	108.6	0	nil	0	43.6683	2	0	(+)<50%	1A	(-)	grade1	1A	endometrioid adenocarcinoma	X	X	18.5	3		+	1	-	0									18.5	1	3	3	2014
57	0	151.8	45.2	0	55	0	19.6153	1	2	(+)<50%	1A	(+)35%	grade2	2	endometrioid adenocarcinoma	(+)15%	(+)95%	6.3	4		+	1	+	1	+	1		1	+	1		1	6.3	0		5	2014
73	0	159	69.6	0	50	0	27.5306	1	1	(+)<50%	1A	(+)80%	grade2	1B	endometrioid adenocarcinoma	X	X	101.7	3		+	1	+	1									101.7	0	3	3	2014
58	0	157	51	1	50	0	20.6905	1	1	(+)<50%	1A	(-)	grade3	1A	endometrioid with focal serous component	X	X	16	5	tamoxifen	+	1	-	0									16	1		5	2014
56	1	151	64.6	1	54	0	28.3321	1	1	(+)<50%	1A	(+)15%	grade1	1A	endometrioid adenocarcinoma	(+)50%	(+)90%	20.1	3		+	1	+	1	+	1		1	+	1		1	20.1	0	3	3	2014
65	1	159.5	59.2	1	50	0	23.2702	1	1	(+)<50%	1A	(+)45%	grade2	1A	endometrioid adenocarcinoma	(+)	(-)	22	3		+	1	+	1	+	1		1	-		0	0	22	0	3	3	2014
69	0	151.1	94.5	1	50	0	41.3907	2	1	(+)<50%	1A	(+)>50%	grade1	1B	endometrioid adenocarcinoma	X	X	26.2	2		+	1	+	1									26.2	0	2	1	2014
60	0	151.8	64.9	0	nil	0	28.1644	1	2	(+)<50%	1A	(+)<10%	grade1	1A	endometrioid adenocarcinoma	X	X	19.9	6		+	1	+	1									19.9	0			2014
50	0	159	52.6	0	50	0	20.8061	1	1	(+)<50%	1A	(-)	grade2	1A	endometrioid adenocarcinoma	(+)90%	(+)90%	16.7	6		+	1	-	0	+	1		1	+	1		1	16.7	1			2014
61	0	157.3	63.3	1	52	0	25.5827	1	1	(+)<50%	1A	(+)80%	grade2	3C1	endometrioid adenocarcinoma	(+)	(+)	24.3	2		+	1	+	1	+	1		1	+	1		1	24.3	0	2	1	2014
53	0	143.7	51	0	50	0	24.6977	1	1	(+)<50%	1A	(-)	grade1	1A	endometrioid adenocarcinoma	(+)	(-)	11.49	6		+	1	-	0	+	1		1	-		0	0	11.49	1			2014
59	0	156.3	81	0	51	0	33.1564	2	1	(+)<50%	1A	(-)	grade3	1A	endometrioid adenocarcinoma	X	X	23.5	3		+	1	-	0									23.5	1	3	3	2014
47	0	151.7	40.2	0	nil	0	17.4685	1	0	(+)33%	1A	(+)10%	grade2	1A	endometrioid adenocarcinoma	(+)30%	(+)85%	92	3	2014/7/25 lobectomy, lung mets	+	1	+	1	+	1		1	+	1		1	92	0	3	3	2014
57	0	145.5	51.5	0	52	0	24.3266	1	1	(+)<50%	1A	(+)80%	grade2	1B	endometrioid adenocarcinoma	(+)30%	(+)80%	14.6	6		+	1	+	1	+	1		1	+	1		1	14.6	0			2014
58	0	158.1	66.5	0	52	0	26.6047	1	1	(+)<50%	1A	(+)55%	grade1	1B	endometrioid adenocarcinoma	X	X	42.7	1		+	1	+	1									42.7	0	1	1	2014
44	0	155.5	63	0	nil	0	26.0543	1	0	(+)<50%	1A	(+)46%	grade1	1A	endometrioid adenocarcinoma	(+)10%	(+)35%	20.6	5		+	1	+	1	+	1		1	+	1		1	20.6	0		5	2014
20	0	162.4	53.7	0	nil	0	20.3611	1	0	(-)	1A	(-)	grade1	1A	endometrioid adenocarcinoma	(+)	(+)	38.5	3	2015/5/12 OP	-	0	-	0	+	1		1	+	1		1	38.5	0	3	3	2014
36	0	158.1	83.1	0	nil	0	33.2458	2	0	(+)<50%	1A	(-)	grade1	1A	endometrioid adenocarcinoma	X	X	15.6	3		+	1	-	0									15.6	1	3	3	2014
64	0	158	58.5	0	52	0	23.4337	1	1	(+)<50%	1A	(+)45%	grade1	1A	endometrioid adenocarcinoma	X	X	7.5	4		+	1	+	1									7.5	0		5	2014
49	0	154	73	1	nil	0	30.7809	2	0	(+)<50%	1A	(+)9%	grade2	1A	endometrioid adenocarcinoma	(+)5%	(+)50%	18	4		+	1	+	1	+	1		1	+	1		1	18	0		5	2014
47	0	155.4	85.6	0	nil	0	35.4464	2	0	(-)	1A	(+)40%	grade1	1A	endometrioid adenocarcinoma	X	X	17.8	5		-	0	+	1									17.8	1		5	2014
57	0	154.2	50.9	0	54	0	21.4067	1	1	(+)<50%	1A	(+)68%	grade2	3A	endometrioid adenocarcinoma	(+)40%	(+)50%	56.2	3		+	1	+	1	+	1		1	+	1		1	56.2	0	3	3	2014
50	0	146.4	44.2	0	nil	0	20.6224	1	0	(+)<50%	1A	(+)10%	grade1	1A	endometrioid adenocarcinoma	(+)	(+)	13.4	5		+	1	+	1	+	1		1	+	1		1	13.4	0		5	2014
34	0	156.2	84.8	0	nil	0	34.7563	2	0	(-)	1A	(+)14%	grade1	1A	endometrioid adenocarcinoma	(+)<1%	(+)80%	3.9	6		-	0	+	1	+	1		1	+	1		1	3.9	1			2014
56	0	150.9	54.3	0	50	0	23.8463	1	1	(+)<50%	1A	(+)25%	grade1	1A	endometrioid adenocarcinoma	(+)75%	(+)2%	9.5	5		+	1	+	1	+	1		1	+	1		1	9.5	0		5	2014
27	0	168	86.9	0	nil	0	30.7894	2	0	(+)<50%	1A	(-)	grade1	1A	endometrioid adenocarcinoma	X	X	48.4	3		+	1	-	0									48.4	1	3	3	2014
37	0	174.2	55.4	0	nil	0	18.2563	1	0	(+)30%	1A	(+)12%	grade1	1A	endometrioid adenocarcinoma	X	X	13.9	4		+	1	+	1									13.9	0		5	2014
48	0	159	81	0	nil	0	32.0399	2	0	(+)<50%	1A	(+)25%	grade1	1A	endometrioid adenocarcinoma	(-)	(+)30%	11.9	4		+	1	+	1	-		0	0	+	1		1	11.9	0		5	2014
58	0	153	64.5	0	45	0	27.5535	1	1	(+)44%	1A	(+)37%	grade2	1A	endometrioid adenocarcinoma	X	X	45.2	4		+	1	+	1									45.2	0		5	2014
60	0	164	74	1	48	0	27.5134	1	1	(+)<10%	1A	(+)25%	grade1	1A	endometrioid adenocarcinoma	X	X	10	1	MRI 報告不明確	+	1	+	1									10	0	1	1	2014
58	0	158.4	64.5	0	55	0	25.7069	1	2	(+)<50%	1A	(+)12%	grade1	1A	endometrioid adenocarcinoma	X	X	47.4	4		+	1	+	1									47.4	0		5	2014
57	0	155.5	58	0	nil or 55	0	23.9865	1	2	(+)29%	1A	(+)41%	grade1	1A	endometrioid adenocarcinoma	X	X	14.6	4		+	1	+	1									14.6	0		5	2014
57	0	149.4	49.2	1	50	0	22.0427	1	1	(+)<50%	1A	(+)20%	grade1	1A	endometrioid adenocarcinoma	(-)	(-)	13.5	6		+	1	+	1	-		0	0	-		0	0	13.5	0			2014
43	0	165.1	80.8	1	nil	0	29.6427	1	0	(-)	1A	(+)<50%	grade1	1A	endometrioid adenocarcinoma	(-)	(-)	10.1	6		-	0	+	1	-		0	0	-		0	0	10.1	1			2014
62	0	153.4	53.3	0	56	0	22.6504	1	2	(+)<50%	1A	(+)40%	grade2	1A	endometrioid adenocarcinoma	(+)40%	(+)40%	15.9	1		+	1	+	1	+	1		1	+	1		1	15.9	0	1	1	2014
32	0	161	75.8	0	nil	0	29.2427	1	0	(+)<50%	1A	(-)	grade1	1A	endometrioid adenocarcinoma	(+)80%	(+)80%	12.4	4		+	1	-	0	+	1		1	+	1		1	12.4	1		5	2014
49	0	158.8	68.1	0	nil	0	27.0051	1	0	(-)	1A	(-)	grade1	1A	endometrioid adenocarcinoma	X	X	22.1	6		-	0	-	0									22.1	0			2014
53	1	155.9	60.8	0	nil	0	25.0156	1	0	(+)<50%	1A	(-)	grade2	1A	endometrioid adenocarcinoma	(-)	(-)	61.7	4		+	1	-	0	-		0	0	-		0	0	61.7	1		5	2014
58	0	157	53	0	54	0	21.5019	1	1	(-)	1A	(+)10%	grade2	1A	endometrioid adenocarcinoma	(+)3%	(+)2%	11.9	4		-	0	+	1	+	1		1	+	1		1	11.9	1		5	2014
44	0	167	70	0	nil	0	25.0995	1	0	(-)	1A	<(+)10%	grade1	1A	endometrioid adenocarcinoma	X	X	9.5	4		-	0	+	1									9.5	1		5	2014
48	0	154.8	77.8	0	nil	0	32.4667	2	0	(+)<50%	1A	(-)	grade2	1A	endometrioid adenocarcinoma	X	X	X	3		+	1	-	0										1	3	3	2014
32	0	162.8	97.5	0	nil	0	36.7871	2	0	(+)<50%	1A	(+)<50%	grade1	1A	endometrioid adenocarcinoma	X	X	X	3		+	1	+	1										0	3	3	2014
58	0	159.6	66.9	0	45	0	26.264	1	1	(-)	1A	(-)	grade1	1A	endometrioid adenocarcinoma	X	X	14.2	3		-	0	-	0									14.2	0	3	3	2014
58	0	152.1	61.7	0	54	0	26.6702	1	1	(+)<50%	1A	(+)18%	grade1	1A	endometrioid adenocarcinoma	X	X	12.4	5		+	1	+	1									12.4	0		5	2014
65	0	144.9	75	0	52	0	35.7211	2	1	(+)<50%	1A	(+)35%	grade2	1A	endometrioid adenocarcinoma	X	X	39.7	3		+	1	+	1									39.7	0	3	3	2014
53	0	147.6	53.1	0	52	0	24.3737	1	1	(+)<50%	1A	(+)10%	grade1	3A	endometrioid adenocarcinoma	X	X	24.7	5		+	1	+	1									24.7	0		5	2014
62	0	153.3	73	1	50	0	31.0627	2	1	(+)<50%	1A	(+)<50%	grade2	1A	endometrioid adenocarcinoma	(+)80%	(+)25%	28	4		+	1	+	1	+	1		1	+	1		1	28	0		5	2014
51	0	156.4	55.6	0	nil?	0	22.7301	1	0	(+)<50%	1A	(-)	grade1	1A	endometrioid adenocarcinoma	X	X	23.2	5		+	1	-	0									23.2	1		5	2014
46	0	153	59.3	0	nil	0	25.3321	1	0	(+)<50%	1A	(+)83% & 33%	grade2	3C1	endometrioid adenocarcinoma	X	X	24.7	4		+	1	+	1									24.7	0		5	2014
50	0	157	65	0	nil	0	26.3702	1	0	(+)20%	1A	(-)	grade1	1A	endometrioid adenocarcinoma	X	X	11.7	4		+	1	-	0									11.7	1		5	2014
49	0	166	77	0	nil	0	27.9431	1	0	(-)	1A	(-)	grade2	1A	endometrioid adenocarcinoma	X	X	26.9	4		-	0	-	0									26.9	0		5	2014
74	0	159.6	60.6	0	50	0	23.7907	1	1	(+)<50%	1A	(+)38%	grade1	1A	endometrioid adenocarcinoma	X	X	16.5	5		+	1	+	1									16.5	0		5	2014
37	0	160	109	1	nil	0	42.5781	2	0	(-)	1A	(-)	grade 1	1A	endometrioid adenocarcinoma	(+)30%	(+)80%	29.8	4		-	0	-	0	+	1		1	+	1		1	29.8	0		5	2015
71	0	153.2	40.4	0	50	0	17.2133	1	1	(+)<50%	1A	(+)8%	grade 2	1A	endometrioid adenocarcinoma	X	X	44.5	1		+	1	+	1									44.5	0	1	1	2015
85	0	146.3	49.3	0	52	0	23.0334	1	1	(+)20%	1A	(-)	grade 2	1A	serous carcinoma	(+)3%	(+)5%	7.8	1		+	1	-	0	+	1		1	+	1		1	7.8	1	1	1	2015
62	0	150	56.8	1	52	0	25.2444	1	1	(+)<50%	1A	(+)80%	grade 3	1B	endometrioid adenocarcinoma	(+)10%	(+)25%	5.7	2	1. pre-op MRI 4.5mm in thickness 2. TCR maximal removal of lesion	+	1	+	1	+	1		1	+	1		1	5.7	0	2	1	2015
31	0	150	48.3	0	nil	0	21.4667	1	0	(+)<50%	1A	(-)	grade 1	1A	endometrioid adenocarcinoma	X	X	8.8	3	TCR maximal removal	+	1	-	0									8.8	1	3	3	2015
55	0	153.6	56.4	1	nil?	0	23.9054	1	2	(+)<50%	1A	(+)30%	grade 2	1A	endometrioid adenocarcinoma	(-)	(-)	28.2	5		+	1	+	1	-		0	0	-		0	0	28.2	0		5	2015
52	1	153	49	0	50	0	20.9321	1	1	(+)<50%	1A	(-)	grade 1	1A	endometrioid adenocarcinoma	X	X	29.4	4		+	1	-	0									29.4	1		5	2015
64	0	165	77.6	1	50	0	28.5032	1	1	(-)	1A	(+)40%	grade 1	1A	endometrioid adenocarcinoma	X	X	X	2		-	0	+	1										1	2	1	2015
76	0	153.3	69.5	0	57	0	29.5733	1	2	(+)<50%	1A	(+)30%	grade 2	1A	endometrioid adenocarcinoma	X	X	9	5		+	1	+	1									9	0		5	2015
61	0	163	89	0	48	0	33.4977	2	1	(+)<50%	1A	(-)	grade 1	1A	endometrioid adenocarcinoma	X	X	11.5	4		+	1	-	0									11.5	1		5	2015
60	0	161.2	74.2	0	53	0	28.5545	1	1	(+)<50%	1A	(+)15%	grade 2	1A	endometrioid adenocarcinoma	X	X	10.5	4		+	1	+	1									10.5	0		5	2015
55	0	164.6	61.3	0	53	0	22.6256	1	1	(+)<50%	1A	(+)45%	grade 1	1A	endometrioid adenocarcinoma	(+)8%	(+)5%	20.1	1		+	1	+	1	+	1		1	+	1		1	20.1	0	1	1	2015
59	0	150.9	49.5	0	55	0	21.7384	1	2	(+)50%	1A	(+)45%	grade 1	1A	endometrioid adenocarcinoma	X	X	13.5	5		+	1	+	1									13.5	0		5	2015
32	0	161.5	73.1	0	nil	0	28.0267	1	0	(+)<50%	1A	(+)6%	grade 2	1A	endometrioid adenocarcinoma	(+)95%	(+)>95%	19.2	4		+	1	+	1	+	1		1	+	1		1	19.2	0		5	2015
48	0	153	58.7	1	47	0	25.0758	1	1	(+)<50%	1A	(+)9%	grade 1	1A	endometrioid adenocarcinoma	X	X	35.5	5		+	1	+	1									35.5	0		5	2015
61	0	154.7	51.2	0	55	0	21.3939	1	2	(-)	1A	(+)15%	grade 1	1A	endometrioid adenocarcinoma	(+)80%	(+)90%	32.1	1		-	0	+	1	+	1		1	+	1		1	32.1	1	1	1	2015
53	0	158.3	56.8	0	nil	0	22.6666	1	0	(+)<50%	1A	(+)12%	grade 2	1A	endometrioid adenocarcinoma	X	X	11.7	5		+	1	+	1									11.7	0		5	2015
67	0	153	53.9	0	51	0	23.0253	1	1	(+)<50%	1A	(-)	grade 1	1A	endometrioid adenocarcinoma	(+)85%	(+)90%	7.1	3		+	1	-	0	+	1		1	+	1		1	7.1	1	3	3	2015
61	0	158	51	0	59	0	20.4294	1	2	(+)50%	1A	(-)	grade 3	1A	endometrioid adenocarcinoma	(+)85%	(+)70%	18	4		+	1	-	0	+	1		1	+	1		1	18	1		5	2015
50	0	150.1	49.6	0	nil	0	22.0151	1	0	(-)	1A	(-)	grade 1	1A	endometrioid adenocarcinoma	(+)80%	(+)15%	10.2	4		-	0	-	0	+	1		1	+	1		1	10.2	0		5	2015
59	0	149	53.6	0	53	0	24.1431	1	1	(+)<50%	1A	(-)	grade 1	1A	endometrioid adenocarcinoma	X	X	11.9	1		+	1	-	0									11.9	1	1	1	2015
55	0	157.2	65.8	0	53	0	26.6269	1	1	(+)<50%	1A	(+)10%	grade 1	1A	endometrioid adenocarcinoma	(+)30%	(+)60%	124.1	3		+	1	+	1	+	1		1	+	1		1	124.1	0	3	3	2015
59	0	152.8	70.9	0	56	0	30.3668	2	2	(-)	1A	(+)97%	grade 1	1B	endometrioid adenocarcinoma	(+)15%	(+)65%	132	2		-	0	+	1	+	1		1	+	1		1	132	1	2	1	2015
55	0	145.1	57.3	1	53	0	27.2157	1	1	(+)<50%	1A	(-)	grade 1	1A	mixed endometrioid and clear cell	X	X	7.6	5		+	1	-	0									7.6	1		5	2015
50	0	158	89	0	nil	0	35.6513	2	0	(-)	1A	(-)	grade 1	1A	endometrioid adenocarcinoma	X	X	24.7	4		-	0	-	0									24.7	0		5	2015
59	0	157.1	109.3	0	nil or 55	0	44.2861	2	2	(+)<50%	1A	(-)	grade 1	1A	endometrioid adenocarcinoma	(+)95%	(+)95%	22.5	2		+	1	-	0	+	1		1	+	1		1	22.5	1	2	1	2015
55	0	159.6	74.2	0	nil	0	29.1298	1	2	(-)	1A	(+)<5%	grade 1	1A	endometrioid adenocarcinoma	X	X	12.8	5	positive, <5%	-	0	+	1									12.8	1		5	2015
54	0	149.9	61.9	1	50	0	27.5478	1	1	(-)	1A	(+)7%	grade 2	1A	endometrioid adenocarcinoma	(+)20%	(+)50%	28.7	1		-	0	+	1	+	1		1	+	1		1	28.7	1	1	1	2015
58	0	159.3	64.6	0	53	0	25.4566	1	1	(-)	1A	(+)18%	grade 1	1A	endometrioid adenocarcinoma	X	X	8.7	2		-	0	+	1									8.7	1	2	1	2015
58	0	152.1	53.9	0	57	0	23.2986	1	2	(+)<50%	1A	(+)15%	grade 2	1A	endometrioid adenocarcinoma	(-)	(-)	16.2	2		+	1	+	1	-		0	0	-		0	0	16.2	0	2	1	2015
34	0	161.1	98.9	0	nil	0	38.107	2	0	(+)<50%	1A	(-)	grade 1	1A	endometrioid adenocarcinoma	(+)90%	(+)95%	19.2	2		+	1	-	0	+	1		1	+	1		1	19.2	1	2	1	2015
57	0	150.6	55.7	1	56	0	24.5587	1	2	(+)<50%	1A	(-)	grade 1	1A	endometrioid adenocarcinoma	X	X	5.6	1		+	1	-	0									5.6	1	1	1	2015
32	0	139.6	62.5	0	nil	0	32.0708	2	0	(-)	1A	(+)13%	grade 2	1A	endometrioid adenocarcinoma	(+)25%	(+)98%	43.4	2		-	0	+	1	+	1		1	+	1		1	43.4	1	2	1	2015
50	0	155.1	94.8	0	nil	0	39.408	2	0	(+)<50%	1A	(+)3%	grade 2	1A	endometrioid adenocarcinoma	X	X	22.9	5		+	1	+	1									22.9	0		5	2015
52	0	173.9	92.6	1	51	0	30.6205	2	1	(+)<50%	1A	(-)	grade 1	1A	endometrioid adenocarcinoma	(+)70%	(+)95%	53.4	1		+	1	-	0	+	1		1	+	1		1	53.4	1	1	1	2015
76	0	154	71	1	50	0	29.9376	1	1	(+)<25%	1A	(+)90%	grade 3	pT3aN1	serous carcinoma	(-)	(-)	222.4	4		+	1	+	1	-		0	0	-		0	0	222.4	0		5	2015
63	0	154	59.9	0	60	0	25.2572	1	2	(+)<50%	1A	(+)60%	grade 2	1B	endometrioid adenocarcinoma	(+)10%	(+)30%	8.7	1		+	1	+	1	+	1		1	+	1		1	8.7	0	1	1	2015
44	0	163.8	49.7	0	nil	0	18.5237	1	0	(+)<50%	1A	(+)45%	grade 3	1A	endometrioid adenocarcinoma	(+)70%	(+)70%	18.3	1		+	1	+	1	+	1		1	+	1		1	18.3	0	1	1	2015
43	0	154.7	59.6	0	nil	0	24.9038	1	0	(+)<50%	1A	(-)	grade 1	1A	endometrioid adenocarcinoma	X	X	60.5	5		+	1	-	0									60.5	1		5	2015
41	0	160.5	69.3	0	nil	0	26.9019	1	0	(+)<50%	1A	(-)	grade 1	1A	endometrioid adenocarcinoma	X	X	29.9	2		+	1	-	0									29.9	1	2	1	2015
52	0	147.8	56.4	0	51	0	25.8185	1	1	(+)<50%	1A	(+)40%	grade 1	1A	endometrioid adenocarcinoma	(+)5%	(+)10%	71.7	1		+	1	+	1	+	1		1	+	1		1	71.7	0	1	1	2015
55	0	165.8	59.5	0	50	0	21.6445	1	1	(+)<50%	1A	(+)15%	grade 3	1A	mixed endometrioid and clear cell	(-)	(-)	21.2	4		+	1	+	1	-		0	0	-		0	0	21.2	0		5	2015
61	0	158.7	65.1	0	55	0	25.848	1	2	(+)<50%	1A	(+)35%	grade 2	1A	endometrioid adenocarcinoma	(+)5%	(+)85%	15.6	2		+	1	+	1	+	1		1	+	1		1	15.6	0	2	1	2015
58	0	157.5	47	0	53	0	18.9468	1	1	(-)	1A	(+)10%	grade 2	1A	endometrioid adenocarcinoma	(+)60%	(+)30%	21.5	1		-	0	+	1	+	1		1	+	1		1	21.5	1	1	1	2015
37	0	160.8	69	0	nil	0	26.6856	1	0	(-)	1A	(-)	grade 1	1A	endometrioid adenocarcinoma	(+)40%	(+)60%	63.9	4	基隆	-	0	-	0	+	1		1	+	1		1	63.9	0		5	2015
39	0	158.5	63	0	nil	0	25.0774	1	0	(+)<50%	1A	(-)	grade 2	1A	endometrioid adenocarcinoma with squamous differentiation	(+)15%	(+)65%	10.8	5		+	1	-	0	+	1		1	+	1		1	10.8	1		5	2015
67	0	153.3	64.8	1	56	0	27.5734	1	2	(-)	1A	(+)15%	grade 3	1A	endometrioid adenocarcinoma	(+)65%	(+)70%	16	5		-	0	+	1	+	1		1	+	1		1	16	1		5	2015
42	0	145.5	59.3	0	nil	0	28.011	1	0	(+)<50%	1A	(+)75%	grade 1	1B	endometrioid adenocarcinoma	(+)5%	(+)15%	22.2	4		+	1	+	1	+	1		1	+	1		1	22.2	0		5	2015
61	0	156	56	0	54	0	23.0112	1	1	(+)<50%	1A	(+)40%	grade 2	1A	endometrioid adenocarcinoma	(+)55%	(+)15%	14.9	4		+	1	+	1	+	1		1	+	1		1	14.9	0		5	2015
40	0	155.6	61	0	nil	0	25.1948	1	0	(-)	1A	(-)	grade 1	1A	endometrioid adenocarcinoma	X	X	36	4		-	0	-	0									36	0		5	2015
53	0	156.4	72.8	1	53	0	29.7617	1	1	(-)	1A	(+)4%	grade 2	1A	endometrioid adenocarcinoma	(-)	(+)85%	62.7	4		-	0	+	1	-		0	0	+	1		1	62.7	1		5	2015
60	0	158.6	70.7	0	58	0	28.1069	1	2	(+)>50%	1B	(+)60%	grade 1	3A	endometrioid adenocarcinoma	(+)80%	(+)65%	26.7	1		+	1	+	1	+	1		1	+	1		1	26.7	0	1	1	2015
53	0	154.1	77.4	1	nil	0	32.5939	2	0	(+)<50%	1A	(+)2%	grade 2	1A	endometrioid adenocarcinoma	(+)	(+)	19.7	5		+	1	+	1	+	1		1	+	1		1	19.7	0		5	2015
40	0	167.7	70.4	0	nil	0	25.0326	1	0	(-)	1A	(-)	grade 1	1A	endometrioid adenocarcinoma	X	X	17.1	5		-	0	-	0									17.1	0		5	2015
64	0	152.7	57.7	0	54	0	24.7456	1	1	(+)<50%	1A	(+)33%	grade 2	1A	endometrioid adenocarcinoma	(+)75%	(+)50%	10.5	4		+	1	+	1	+	1		1	+	1		1	10.5	0		5	2015
55	0	148.4	57.4	0	50	0	26.0642	1	1	(+)<50%	1A	(+)19%	grade 2	1A	endometrioid adenocarcinoma	X	X	51.7	5		+	1	+	1									51.7	0		5	2015
40	0	160.7	78.4	1	nil	0	30.3588	2	0	(-)	1A	(+)4%	grade 1	1A	endometrioid adenocarcinoma	X	X	16.3	1		-	0	+	1									16.3	1	1	1	2015
69	0	157	77	0	50	0	31.2386	2	1	(+)<50%	1A	(+)10%	grade 3	1A	clear cell denocarcinoma and endometrioid adenocarcinoma	(+)70%	(+)5%	14.5	2		+	1	+	1	+	1		1	+	1		1	14.5	0	2	1	2015
64	0	154	60	0	55	0	25.2994	1	2	(+)>50%	1B	(+)8%	grade 2	1A	endometrioid adenocarcinoma	(+)30%	(+)10%	15.6	4	基隆	+	1	+	1	+	1		1	+	1		1	15.6	0		5	2015
62	0	151.9	47.7	0	50	0	20.673	1	1	(+)<50%	1A	(+)8%	grade 1	1A	endometrioid adenocarcinoma	(+)95%	(+)95%	57.6	4		+	1	+	1	+	1		1	+	1		1	57.6	0		5	2015
61	0	150.5	87.8	0	50	0	38.7634	2	1	(+)>50%	1B	(+)70%	grade 1	1B	endometrioid adenocarcinoma	(+)70%	(+)60%	42.4	5		+	1	+	1	+	1		1	+	1		1	42.4	0		5	2015
54	0	150.8	51.9	0	51	0	22.8226	1	1	(+)<50%	1A	(+)14%	grade 1	1A	endometrioid adenocarcinoma	X	X	32.9	5		+	1	+	1									32.9	0		5	2015
35	0	153.6	43.1	0	nil	0	18.2682	1	0	(+)<50%	3A	(+)21%	grade 1	1A	endometrioid adenocarcinoma	(+)70%	(+)95%	176	2		+	1	+	1	+	1		1	+	1		1	176	0	2	1	2015
53	0	151.1	68.4	0	nil	0	29.959	1	0	(-)	1A	(-)	grade 1	1A	endometrioid adenocarcinoma	(+)85%	(+)90%	30.8	1	基隆	-	0	-	0	+	1		1	+	1		1	30.8	0	1	1	2015
53	0	153.2	42.4	0	33	0	18.0654	1	1	(+)<50%	1A	(+)64.7%	grade 1	1B	endometrioid adenocarcinoma	(+)90%	(+)90%	100.6	1		+	1	+	1	+	1		1	+	1		1	100.6	0	1	1	2015
53	0	148.9	67.4	1	nil	0	30.3998	2	0	(+)>50%	1A	(+)10%	grade 2	1A	endometrioid adenocarcinoma	(+)50%	(+)90%	32.5	5		+	1	+	1	+	1		1	+	1		1	32.5	0		5	2015
51	0	150.2	99.6	0	49	0	44.1489	2	1	(-)	1A	(-)	grade 1	1A	endometrioid adenocarcinoma	(+)>95%	(+)>95%	29.1	5		-	0	-	0	+	1		1	+	1		1	29.1	0		5	2015
46	0	154.8	54	0	nil	0	22.5347	1	0	(-)	1A	(-)	grade 1	1A	endometrioid adenocarcinoma	(+)5%	(+)25%	15.9	5	基隆	-	0	-	0	+	1		1	+	1		1	15.9	0		5	2015
78	0	148.1	49.4	0	43	0	22.5225	1	1	(+)<50%	1A	(+)9%	grade 3	1A	serous carcinoma	(-)	(-)	20.4	2		+	1	+	1	-		0	0	-		0	0	20.4	0	2	1	2015
35	0	163.7	60.4	0	nil	0	22.5393	1	0	(+)<50%	1A	(+)10%	grade 1	1A	endometrioid adenocarcinoma	(+)40%	(+)85%	7.7	2		+	1	+	1	+	1		1	+	1		1	7.7	0	2	1	2015
44	0	154.9	55.6	0	nil	0	23.1725	1	0	(-)	1A	(-)	grade 1	1A	endometrioid adenocarcinoma	X	X	141.8	4	基隆	-	0	-	0									141.8	0		5	2015
42	0	157.6	94.5	1	nil	0	38.0469	2	0	(+)<50%	1A	(+)40%	grade 2	1A	endometrioid adenocarcinoma	(+)95%	(+)95%	12.3	4		+	1	+	1	+	1		1	+	1		1	12.3	0		5	2015
44	0	164.4	70.3	0	nil	0	26.0107	1	0	(+)<50%	1A	(+)<5%	grade 1	1A	endometrioid adenocarcinoma	(-)	(-)	29.9	5		+	1	+	1	-		0	0	-		0	0	29.9	0		5	2015
39	0	152	69	0	nil	0	29.865	1	0	(+)<50%	1A	(+)25%	grade 3	1A	endometrioid adenocarcinoma	(+)1%	(+)15%	18.8	1	基隆	+	1	+	1	+	1		1	+	1		1	18.8	0	1	1	2015
53	0	152	63	0	52	0	27.268	1	1	(-)	1A	(-)	grade 1	1A	endometrioid adenocarcinoma	X	X	X	5		-	0	-	0										0		5	2015
59	0	158.6	80	0	54	0	31.8041	2	1	(+)<50%	1A	(+)25%	grade 1	1A	endometrioid adenocarcinoma	X	X	39.4	2		+	1	+	1									39.4	0	2	1	2015
58	0	157	53	0	54	0	21.5019	1	1	(-)	1A	(+)6%	grade 1	1A	endometrioid adenocarcinoma	(+)	(+)	11.6	4		-	0	+	1	+	1		1	+	1		1	11.6	1		5	2015
45	0	160.3	72.2	0	nil	0	28.0977	1	0	(+)<50%	1A	(+)11%	grade 1	1A	endometrioid adenocarcinoma	X	X	38.1	1		+	1	+	1									38.1	0	1	1	2015
48	0	149.3	64.5	1	nil	0	28.9361	1	0	(+)<50%	1A	(-)	grade 1	1A	endometrioid adenocarcinoma	X	X	45.9	5		+	1	-	0									45.9	1		5	2015
50	0	156	68	0	nil	0	27.9421	1	0	(-)	1A	(-)	grade 1	1A	endometrioid adenocarcinoma	(+)	(+)	12.3	4		-	0	-	0	+	1		1	+	1		1	12.3	0		5	2015
50	0	161	62.2	0	nil	0	23.996	1	0	(+)<50%	1A	(-)	grade 1	1A	endometrioid adenocarcinoma	(+)50%	(+)90%	22.6	2		+	1	-	0	+	1		1	+	1		1	22.6	1	2	1	2015
58	0	151.6	56.5	0	57	0	24.5839	1	2	(+)<50%	1A	(-)	grade 1	1A	endometrioid adenocarcinoma	(+)50%	(+)30%	86	4		+	1	-	0	+	1		1	+	1		1	86	1		5	2015
57	0	150.2	77.1	0	55	0	34.1755	2	2	(-)	1A	(+)25%	grade 2	1A	endometrioid adenocarcinoma	X	X	12.1	4		-	0	+	1									12.1	1		5	2015
47	0	152.2	65.3	0	nil	0	28.1893	1	0	(+)<50%	1A	(-)	grade 1	1A	endometrioid adenocarcinoma	X	X	17.4	1	基隆	+	1	-	0									17.4	1	1	1	2015
69	0	161.3	77.7	0	54	0	29.8643	1	1	(-)	1A	(+)60%	grade 1	1B	endometrioid adenocarcinoma	(+)25%	(+)70%	13.5	1	基隆	-	0	+	1	+	1		1	+	1		1	13.5	1	1	1	2015
41	0	152.5	61.4	0	nil	0	26.4015	1	0	(+)<50%	2A	(+)>50%	grade 2	1B	endometrioid adenocarcinoma	X	X	X	5		+	1	+	1										0		5	2015
46	0	155.8	71.9	0	nil	0	29.6206	1	0	(+)<50%	1A	(-)	grade 1	1A	endometrioid adenocarcinoma	(-)	(+)50%	31.9	2		+	1	-	0	-		0	0	+	1		1	31.9	1	2	1	2015
64	0	159.8	55.5	1	55	0	21.734	1	2	(-)	1A	(+)15%	grade 3	1A	mixed, serous, clear cell, endometrioid adenocarcinoma	(+)50%	(+)25%	10.2	4		-	0	+	1	+	1		1	+	1		1	10.2	1		5	2015
50	0	155.4	46.9	0	nil	0	19.421	1	0	(+)<50%	1A	(+)<10%	grade 2	1A	endometrioid adenocarcinoma	X	X	40.3	4		+	1	+	1									40.3	0		5	2015
45	0	162.6	63.7	0	nil	0	24.0934	1	0	(+)<50%	1A	(-)	grade 2	1A	endometrioid adenocarcinoma	(+)75%	(+)60%	17.1	5		+	1	-	0	+	1		1	+	1		1	17.1	1		5	2015
56	0	160	63	0	50	0	24.6094	1	1	(+)<50%	1A	(+)15%	grade 1	1A	endometrioid adenocarcinoma	(+)35%	(+)45%	9.4	4		+	1	+	1	+	1		1	+	1		1	9.4	0		5	2015
83	0	150.2	62.6	0	? Or 50	0	27.7482	1	1	(+)>50%	1B	(+)<50%	grade 1	1A	endometrioid adenocarcinoma	X	X	X	2		+	1	+	1										0	2	1	2015
56	0	157.4	81.6	1	nil	0	32.9367	2	2	(+)<50%	1A	(-)	grade 1	1A	endometrioid adenocarcinoma	X	X	23.4	1		+	1	-	0									23.4	1	1	1	2015
60	0	158.1	62.7	0	55	0	25.0844	1	2	(+)<50%	1A	(-)	grade 1	1A	endometrioid adenocarcinoma	(+)50%	(+)80%	22.9	4		+	1	-	0	+	1		1	+	1		1	22.9	1		5	2015
39	0	158.5	87.5	0	nil	0	34.8297	2	0	(-)	2C	(-)	grade 2	1A	endometrioid adenocarcinoma	(+)95%	(+)40%	134.3	2		-	0	-	0	+	1		1	+	1		1	134.3	0	2	1	2015
51	0	157.7	78.3	0	nil	0	31.4846	2	0	(+)<50%	1A	(-)	grade 1	1A	endometrioid adenocarcinoma	(+)20%	(+)25%	26.7	5	基隆	+	1	-	0	+	1		1	+	1		1	26.7	1		5	2015
55	0	157.6	53.1	0	52	0	21.3787	1	1	(-)	1A	(+)<50%	grade 1	1A	endometrioid adenocarcinoma	X	X	12	4		-	0	+	1									12	1		5	2015
53	0	153.8	56.7	0	52	0	23.9701	1	1	(-)	1A	(-)	grade 1	1A	endometrioid adenocarcinoma	X	X	10.7	5		-	0	-	0									10.7	0		5	2015
57	0	157.4	56.8	1	50	0	22.9266	1	1	(-)	1A	(-)	grade 1	1A	endometrioid adenocarcinoma	X	X	17.3	1		-	0	-	0									17.3	0	1	1	2015
62	0	158.3	61.3	0	53	0	24.4624	1	1	(+)<50%	1A	(+)10%	grade 1	1A	endometrioid adenocarcinoma	X	X	15.9	5		+	1	+	1									15.9	0		5	2015
58	0	155	72	1	nil	0	29.9688	1	2	(+)<50%	1A	(+)35%	grade 3	1A	mixed, clear cell, endometrioid adenocarcinoma	X	X	29	4		+	1	+	1									29	0		5	2015
47	0	158	60	0	nil	0	24.0346	1	0	(+)<50%	1A	(-)	grade 1	1A	endometrioid adenocarcinoma	(+)15%	(+)60%	12.2	4		+	1	-	0	+	1		1	+	1		1	12.2	1		5	2015
67	0	167.4	97.3	1	50	0	34.7218	2	1	(+)<50%	1A	(+)20%	grade 1	1A	endometrioid adenocarcinoma	(+)20%	(+)80%	24.1	4		+	1	+	1	+	1		1	+	1		1	24.1	0		5	2015
53	0	150	48.7	0	50	0	21.6444	1	1	(-)	1A	(+)9%	grade 1	1A	endometrioid adenocarcinoma	(+)	(+)	18.7	5		-	0	+	1	+	1		1	+	1		1	18.7	1		5	2015
